# Supplementary material for: Occupational class differences in daily sitting time among young and early midlife public sector employees—a follow-up study
Source: Eur J Public Health. 2026 Jun 24;36(4):ckag110. doi: 10.1093/eurpub/ckag110 (PMC13293066; doi:10.1093/eurpub/ckag110)
Supplement: ckag110_Supplementary_Data [file ckag110_supplementary_data.zip]

Archive with 6 entries (6 files):
- ejph-2025-06-om-0536-File006.tiff
- ejph-2025-06-om-0536-File011.docx
- ejph-2025-06-om-0536-File008.docx
- ejph-2025-06-om-0536-File010.docx
- ejph-2025-06-om-0536-File009.docx
- ejph-2025-06-om-0536-File007.docx
